# Supplementary material for: Reconciling Phylodynamics with Epidemiology: The Case of Dengue Virus in Southern Vietnam
Source: Mol Biol Evol. 2013 Oct 22;31(2):258–71. doi: 10.1093/molbev/mst203 (PMC3907054; doi:10.1093/molbev/mst203)
Supplement: Supplementary Data [file supp_mst203_RasmussenFinalMBESuppTable.csv]

BroadID	GenBankID	IsolationDate	Location
V2719	FJ882542	Dec-19-2006	non-HCMC
V2691	FJ882518	Aug-29-2006	non-HCMC
V2899	FJ898416	Jul-07-2006	non-HCMC
V2879	FJ898409	May-10-2006	non-HCMC
V2858	FJ898396	Feb-13-2006	non-HCMC
V2868	FJ898404	Mar-20-2006	non-HCMC
V2887	GQ199850	Jun-01-2006	non-HCMC
V2914	FJ898427	Aug-03-2006	non-HCMC
V2893	GQ199852	Jun-22-2006	non-HCMC
V2833	GQ199831	Dec-23-2003	HCMC
V770	EU482792	Dec-23-2003	HCMC
V2806	GQ868610	Nov-19-2007	HCMC
V2840	GQ199835	Mar-17-2005	HCMC
V2850	FJ898389	Oct-31-2005	HCMC
V2839	GQ199834	Mar-16-2005	HCMC
V2837	GQ199833	Jan-09-2004	HCMC
V769	EU482791	Sep-17-2003	HCMC
V931	EU482476	Dec-16-2003	HCMC
V2838	FJ882570	Jan-27-2005	HCMC
V2886	GQ199849	May-29-2006	HCMC
V2836	FJ882569	Jan-07-2004	non-HCMC
V2827	FJ882564	Nov-14-2003	HCMC
V2831	FJ882566	Nov-24-2003	HCMC
V2832	FJ882567	Nov-24-2003	HCMC
V2835	FJ882568	Dec-30-2003	HCMC
V2834	GQ199832	Dec-25-2003	HCMC
V2857	GQ199838	Dec-27-2005	HCMC
V2846	GQ199837	Aug-08-2005	HCMC
V2845	GQ199836	Aug-02-2005	HCMC
V2853	FJ898392	Dec-09-2005	HCMC
V2877	FJ898408	Apr-17-2006	HCMC
V2855	FJ898394	Dec-15-2005	HCMC
V767	EU482789	Sep-10-2003	HCMC
V2842	FJ898386	Jun-27-2005	HCMC
V1836	FJ432749	Dec-03-2007	HCMC
V2851	FJ898390	Nov-17-2005	HCMC
V2707	GQ868605	Nov-24-2006	HCMC
V1952	NA	Feb-28-2008	HCMC
V987	EU482531	Nov-06-2006	HCMC
V833	EU482827	Oct-30-2006	HCMC
V993	EU482537	Oct-30-2006	HCMC
V812	EU482806	Oct-18-2006	HCMC
V1856	FJ410218	Oct-29-2007	HCMC
V2708	FJ882533	Dec-01-2006	non-HCMC
V2829	FJ882565	Nov-17-2003	HCMC
V2830	GQ199830	Nov-19-2003	HCMC
V2911	FJ898425	Jul-28-2006	non-HCMC
V3995	GU131766	Jul-12-2008	HCMC
V3888	GU131718	May-22-2008	non-HCMC
V2854	FJ898393	Dec-12-2005	HCMC
V2885	GQ199848	May-26-2006	HCMC
V2758	GQ199782	Jul-29-2007	HCMC
V2782	GQ868609	Oct-10-2007	HCMC
V3890	GU131720	May-30-2008	non-HCMC
V4034	GU131792	Aug-15-2008	HCMC
V1843	FJ410214	Jun-04-2008	non-HCMC
V1841	FJ410213	Jun-03-2008	non-HCMC
V1811	FJ432742	Oct-02-2007	non-HCMC
V2812	GQ199822	Nov-23-2007	HCMC
V3870	GU131705	Mar-31-2008	HCMC
V4005	GU131769	Jul-23-2008	non-HCMC
V3945	GU131737	Jul-04-2008	non-HCMC
V2908	FJ898423	Jul-21-2006	HCMC
V965	EU482510	Aug-01-2007	non-HCMC
V2876	FJ898407	Apr-17-2006	HCMC
V2761	GQ199785	Aug-02-2007	HCMC
V1885	FJ410231	Nov-30-2007	HCMC
V2794	FJ882549	Nov-01-2007	HCMC
V2826	FJ882563	Nov-06-2003	HCMC
V2825	FJ882562	Oct-30-2003	HCMC
V2702	FJ882528	Oct-12-2006	HCMC
V1854	FJ461313	Oct-25-2007	HCMC
V2906	FJ898421	Jul-20-2006	HCMC
V996	EU482540	Nov-15-2006	non-HCMC
V2685	FJ882516	Aug-22-2006	HCMC
V2905	FJ898420	Jul-20-2006	HCMC
V2901	GQ868612	Jul-07-2008	HCMC
V794	EU249491	Aug-28-2006	non-HCMC
V1896	FJ410234	Dec-26-2007	non-HCMC
V2856	FJ898395	Dec-22-2005	HCMC
V2813	FJ882557	Nov-27-2007	HCMC
V1922	FJ461331	Jun-19-2008	HCMC
V1926	FJ461332	Jul-02-2008	HCMC
V4067	GU131816	Sep-10-2008	HCMC
V1825	FJ410209	Nov-12-2007	HCMC
V1956	FJ410274	Mar-21-2008	HCMC
V1809	FJ410204	Oct-01-2007	HCMC
V1808	FJ410203	Sep-27-2007	HCMC
V3881	GU131713	May-08-2008	HCMC
V1893	FJ461328	Dec-24-2007	HCMC
V1862	FJ410220	Jul-07-2008	HCMC
V3842	GU131680	Jan-08-2008	HCMC
V768	EU482790	Sep-15-2003	HCMC
V2809	FJ882555	Nov-22-2007	HCMC
V3997	GU131767	Jul-16-2008	HCMC
V2791	GQ199811	Oct-24-2007	non-HCMC
V4037	GU131794	Aug-18-2008	HCMC
V3983	GU131756	Nov-03-2008	HCMC
V2808	GQ199820	Nov-20-2007	non-HCMC
V2742	FJ898384	Jul-02-2007	non-HCMC
V994	EU482538	Nov-03-2006	HCMC
V992	EU482536	Nov-17-2006	HCMC
V2730	FJ898378	Apr-10-2007	HCMC
V2888	FJ898410	Jun-07-2006	HCMC
V2881	GQ199845	May-16-2006	HCMC
V1504	EU687247	Dec-01-2006	non-HCMC
V935	EU482480	Oct-05-2006	non-HCMC
V780	EU482706	Oct-03-2006	non-HCMC
V1920	FJ410253	Oct-09-2007	non-HCMC
V1667	FJ182034	Aug-27-2007	non-HCMC
V1912	FJ410246	Mar-03-2008	HCMC
V2870	GQ199840	Mar-27-2006	HCMC
V2863	FJ898400	Mar-07-2006	HCMC
V1664	FJ182032	Aug-23-2007	non-HCMC
V2848	FJ898388	Sep-09-2005	HCMC
V2695	FJ882521	Sep-07-2006	HCMC
V2737	FJ906965	Jun-20-2007	HCMC
V2756	GQ199780	Jul-26-2007	non-HCMC
V2907	FJ898422	Jul-20-2006	non-HCMC
V2904	FJ898419	Jul-18-2006	non-HCMC
V2891	FJ898411	Jun-21-2006	HCMC
V2700	FJ882526	Oct-04-2006	non-HCMC
V2900	FJ898417	Jul-17-2006	non-HCMC
V2897	GQ199853	Jul-03-2006	non-HCMC
V4052	GU131805	Aug-29-2008	non-HCMC
V3887	GU131717	May-20-2008	non-HCMC
V3852	GU131688	Feb-18-2008	non-HCMC
V3863	GU131698	Mar-11-2008	non-HCMC
V984	EU482528	Sep-21-2006	non-HCMC
V2852	FJ898391	Nov-17-2005	HCMC
V820	EU482814	Sep-26-2006	HCMC
V823	EU482817	Sep-26-2006	HCMC
V3960	GU131740	Oct-10-2008	HCMC
V4022	GU131784	Aug-08-2008	non-HCMC
V1939	FJ410262	Jan-18-2008	HCMC
V2701	FJ882527	Oct-06-2006	HCMC
V2874	GQ199841	Apr-10-2006	HCMC
V2713	GQ868606	Dec-09-2006	HCMC
V1904	FJ410240	Jan-14-2008	non-HCMC
V989	EU482533	Nov-10-2006	HCMC
V2847	FJ898387	Sep-06-2005	HCMC
V819	EU482813	Oct-02-2006	HCMC
V2875	GQ199842	Apr-10-2006	HCMC
V2745	GQ868608	May-26-2007	HCMC
V1802	FJ432739	Sep-13-2007	HCMC
V1820	FJ432744	Oct-26-2007	non-HCMC
V2715	FJ882539	Dec-12-2006	HCMC
V2732	GQ199773	May-07-2007	non-HCMC
V1851	FJ461312	Oct-15-2007	HCMC
V2919	FJ898431	Aug-18-2006	HCMC
V1557	EU726781	Oct-16-2007	non-HCMC
V2764	GQ199788	Aug-10-2007	HCMC
V2803	FJ882552	Nov-13-2007	non-HCMC
V2814	FJ882558	Dec-03-2007	HCMC
V4018	GU131780	Aug-04-2008	HCMC
V822	EU482816	Sep-26-2006	non-HCMC
V2699	FJ882525	Sep-29-2006	non-HCMC
V2913	GQ199856	Aug-02-2006	non-HCMC
V810	EU482804	Oct-04-2006	HCMC
V2793	GQ199813	Oct-26-2007	HCMC
V1924	FJ410256	Jun-30-2008	HCMC
V1967	FJ410281	Apr-21-2008	HCMC
V1870	FJ461319	Nov-12-2007	HCMC
V3873	GU131708	Apr-07-2008	HCMC
V4074	GU131822	Sep-15-2008	HCMC
V3907	GU131728	Jun-20-2008	non-HCMC
V4030	GU131789	Aug-13-2008	HCMC
V4028	GU131788	Aug-12-2008	non-HCMC
V2902	GQ199855	Jul-11-2006	HCMC
V811	EU482805	Oct-04-2006	HCMC
V1787	FJ432732	Aug-01-2007	HCMC
V1639	FJ182021	Jun-01-2007	non-HCMC
V1641	FJ024446	Jun-06-2007	non-HCMC
V962	EU482507	Jul-31-2007	non-HCMC
V3898	GU131721	Jun-11-2008	non-HCMC
V1499	EU660401	Oct-03-2006	non-HCMC
V955	EU482500	Jul-19-2007	non-HCMC
V969	EU482514	Aug-08-2007	non-HCMC
V986	EU482530	Nov-01-2006	HCMC
V1628	FJ024444	Oct-03-2006	non-HCMC
V1779	FJ432725	Jul-16-2007	HCMC
V2738	FJ898380	Jun-22-2007	HCMC
V1909	FJ410245	Jan-28-2008	HCMC
V1834	FJ432748	Nov-27-2007	HCMC
V2821	GQ199827	Dec-19-2007	HCMC
V2815	GQ199823	Dec-05-2007	HCMC
V1826	FJ410210	Nov-13-2007	HCMC
V1892	FJ461327	Dec-11-2007	HCMC
V1813	FJ410206	Oct-08-2007	non-HCMC
V3886	GU131716	May-15-2008	HCMC
V2741	FJ898383	Jun-27-2007	HCMC
V2792	GQ199812	Oct-26-2007	HCMC
V1883	FJ547065	Nov-29-2007	HCMC
V1875	FJ410225	Nov-19-2007	HCMC
V1940	FJ410263	Jan-21-2008	HCMC
V4033	GU131791	Aug-14-2008	non-HCMC
V818	EU482812	Sep-20-2006	non-HCMC
V972	EU482516	Aug-10-2007	non-HCMC
V940	EU482485	May-31-2007	non-HCMC
V785	EU482711	May-24-2007	non-HCMC
V2696	FJ882522	Sep-08-2006	HCMC
V807	EU482801	Sep-26-2006	HCMC
V1324	EU660394	Nov-04-2006	non-HCMC
V2721	FJ882544	Dec-20-2006	HCMC
V827	EU482821	Oct-19-2006	HCMC
V1945	FJ461336	Feb-15-2008	HCMC
V2804	FJ882553	Nov-15-2007	HCMC
V4083	GU131827	Sep-25-2008	HCMC
V1503	EU660397	Nov-20-2006	non-HCMC
V1573	FJ024433	Nov-05-2007	non-HCMC
V4056	GU131808	Sep-01-2008	HCMC
V3982	GU131755	Oct-31-2008	non-HCMC
V4038	GU131795	Aug-18-2008	HCMC
V4049	GU131803	Aug-27-2008	non-HCMC
V953	EU482498	Jul-16-2007	non-HCMC
V3847	GU131685	Jan-22-2008	HCMC
V4027	GU131787	Aug-12-2008	HCMC
V4021	GU131783	Aug-06-2008	HCMC
V3902	GU131724	Jun-16-2008	HCMC
V4014	GU131776	Jul-30-2008	HCMC
V3933	GU131729	Jun-27-2008	non-HCMC
V4063	GU131812	Sep-08-2008	non-HCMC
V1884	FJ410230	Jun-24-2008	HCMC
V2770	GQ199794	Aug-20-2007	HCMC
V1910	FJ461330	Feb-20-2008	HCMC
V1935	FJ410261	Jan-14-2008	non-HCMC
V937	EU482482	May-24-2007	non-HCMC
V789	EU482715	Jun-27-2007	non-HCMC
V1663	FJ182031	Aug-23-2007	non-HCMC
V1701	FJ024463	Nov-14-2007	non-HCMC
V3959	GU131739	Oct-10-2008	HCMC
V4076	GU131824	Sep-17-2008	non-HCMC
V1812	FJ410205	Oct-05-2007	HCMC
V1902	FJ410239	Jan-10-2008	non-HCMC
V4051	GU131804	Aug-28-2008	HCMC
V4054	GU131806	Aug-29-2008	non-HCMC
V3937	GU131732	Jul-01-2008	non-HCMC
